# Supplementary material for: Lung cancer in idiopathic pulmonary fibrosis: A systematic review and meta-analysis
Source: PLoS One. 2018 Aug 16;13(8):e0202360. doi: 10.1371/journal.pone.0202360 (PMC6095562; doi:10.1371/journal.pone.0202360)
Supplement: S2 Table — (XLSX) [file pone.0202360.s005.xlsx]

## Sheet: Sheet1
Author	Published Year	Place (Country)	Periods of time	Sample Size	Idiopathic pulmonary fibrosis (n)	Lung Cancer	Prevalence*100	Male	Female	Adenocarcinoma*100	Squamous-cell carcinoma *100	Small-cell carcinoma*100	Others	large-cell carcinoma (%)	Adeno-Squamous carcinoma (%)	Smoking (%)	Forced Expiratory Volume (FEV) in the first second	FEV_SD	Forced Vital Capacity (FVC)	FVC_SD	FEV1/FVC1	FEVFVC_SD	Age_Mean	Age_SD	Total lung capacity	TLC_SD	Diffusing capacity for carbon monoxide	DLco_SD	Right Upper Lobe (%)	Left Upper Lobe (%)	Right Lower Lobe (%)	Left Lower Lobe (%)	Middle Lobe (%)	Upper (%)	Lower (%)	Peripheral (%)	Centeral (%)	I (%)	II (%)	III (%)	IV (%)	Quality Point
Enomoto et al. 2016	2016	Japan	--	127	27	2	0.286	1	0	--	--	--	--	--	--	--	--	--	--	--	--	--	--	--	--	--	--	A	--	--	50	50	--	--	--	--	--	50	--	--	50	7
Lee et al. 2012	2012	S. Korea	2003-2007	1685	1571	114	0.068	0.9773	0.0527	0.36	0.33	--	--	--	--	0.9298	90	20.7	81.8	17.5	--	--	68.5	8.4	89	15.4	63.9	20.6	--	--	--	--	3.51	31.58	53.51	--	--	24	10.4	43.8	21.9	6
Hironaka et al. 1999	1999	Japan	1974-1996	3450	70	32	0.4571	0.9687	0.0313	0.2	0.33	0.3	0.07	0.1	--	0.9687	--	--	--	--	--	--	67.4	9.1	--	--	--	--	--	--	--	--	--	--	--	--	--	--	--	--	--	6
Park et al. 2001	2001	Korea	1989-1998	281	218	63	0.289	0.9682	0.0318	0.3	0.35	0.19	0.1	--	--	0.8888	--	--	--	--	--	--	66.8	7.8	--	--	--	--	31.74	20.63	30.16	12.7	3.17	52.37	42.86	--	--	9.52	3.17	47.62	17.46	5
Qunn et al. 2002	2002	Japan	1973-1996	2856	72	31	0.4305	0.9677	0.0323	0.29	0.323	0.29	0.065	--	0.032	0.8387	--	--	--	--	--	--	69.4	6.3	--	--	--	--	--	--	--	--	6.5	35.5	54.8	84	16	--	--	--	--	6
Ozawa et al. 2009	2009	Japan	1986-2005	103	82	21	0.2561	0.9523	0.0477	0.2857	0.381	0.1904		--	--	--	--	--	95.9	17.2	76.5	10	65.5	9.2	--	--	--	--	--	--	--	--	--	--	--	--	--	--	--	--	--	6
Kato et al. 2018	2018	Japan	1995-2011	632	632	70	0.1107	0.943	0.057	0.2	0.3	0.2	0.0571	0.029	--	0.764	--	--	89.2	16.9	74.1	9.4	71.7	7.8	--	--	74.9	26.9	--	--	--	--	4.3	47.1	48.6	82.9	17.1	24.3	12.9	8.6	4.3	7
Lee et al. 2014	2014	Korea	2003-2012	--	--	70	--	0.9428	0.0572	0.3	0.4	0.12	0.14	0.04	--	0.9428	87	22	84	20	71	9	70	7	--	--	70	18	24.28	15.71	31.43	24.28	4.3	39.99	55.71	--	--	41	21	14	24	5
Liu et al. 2017	2017	China	2008-2012	281	268	46	0.1716	0.9347	0.0653	0.4565	0.2826	0.2609	--	--	--	0.935	--	--	--	--	--	--	68.32	7.84	--	--	--	--	--	--	--	--	--	43.48	56.52	86.96	13.04	--	--	--	--	6
Guyard et al. 2017	2017	France	--	30	30	30	--	0.933	0.0667	0.2	0.666	0.0333	--	--	0.0666	--	--	--	--	--	--	--	--	--	--	--	--	--	--	--	--	--	--	--	--	93.3	6.67	--	--	--	--	7
Kreuter et al. 2014	2014	Germany	2004-2011	478	265	42	0.1585	0.9285	0.0715	0.3095	0.3571	0.1904	0.1428	--	--	0.9285	83	--	82	--	--	--	--	--	84	--	41	--	--	--	--	--	7	60	31	67	21	12	12	38	35	5
Xu et al. 2012	2012	China	1999-2009	104	104	24	0.231	0.917	0.193	0.333	0.25	0.167	0.167	--	0.083	0.875	--	--	--	--	--	--	64.67	7.88	--	--	--	--	--	--	--	--	--	--	--	--	--	8.3	8.3	41.7	41.7	6
Matsushita et al. 1995	1995	Japan	1972-1992	83	83	40	0.482	0.9	0.1	0.52	0.17	0.24	0.07	--	--	0.95	--	--	--	--	--	--	68.8	8	--	--	--	--	--	--	--	--	--	--	--	98	2	--	--	--	--	7
Kishi et al. 2006	2006	Japan	1993-2002	--	64	30	0.4615	0.9	0.1	0.4	0.4	0.17	--	--	--	1	--	--	--	--	--	--	69	--	--	--	--	--	20	23.3	30	20	--	43.3	50	96.67	3.33	5.4	0.1	3.7	10	5
Aubry et al. 2002	2002	US	1990-1998	63	63	24	0.3809	0.875	0.125	0.2916	0.6666	--	--	--	--	0.9166	75.3	17	76.2	16.1	--	--	72.3	9.1	79.6	16.1	51.3	20.1	--	--	--	--	8	29	42	--	--	56	4	39	--	6
Nagai et al. 1992	1992	Japan	--	154	99	31	0.313	0.8709	0.1291	0.323	0.452	0.129	--	0.065	0.032	0.8709	--	--	--	--	--	--	70.9	7.9	--	--	--	--	16.13	6.45	35.49	25.8	12.9	22.58	61.29	87.1	12.9	--	--	--	--	5
Harris et al. 2010	2010	UK	1990-2001	588	488	46	0.0942	0.8695	0.135	--	--	--	--	--	--	0.9565	--	--	--	--	--	--	65.8	7.7	--	--	--	--	--	--	--	--	--	--	--	--	--	--	--	--	--	7
Goto et al. 2014	2014	Japan	1995-2008	378	65	65	--	0.8615	0.1385	0.4	0.462	--	--	--	0.031	--	--	--	--	--	--	--	73.3	6.4	--	--	--	--	15.38	12.3	38.46	18.46	1.54	27.68	56.92	--	--	43.07	15.38	36.92	4.61	6
Harris et al. 1998	1998	UK	1995-1973	--	1951	109	0.056	0.8532	0.1468	--	--	--	--	--	--	--	--	--	--	--	--	--	--	--	--	--	--	--	--	--	--	--	--	--	--	--	--	--	--	--	--	7
Oda et al. 2018	2018	Japan	2010-2013	--	5665	210	0.037	--	--	0.2	0.267	0.467	0.067	--	--	--	--	--	--	--	--	--	72.3	--	--	--	--	--	14.7	18.9	30.6	30.5	5.3	33.6	61.1	--	--	--	--	--	--	6
Turner Warwick et al. 1980	1980	UK	1955-1973	--	250	20	0.098	--	--	--	--	--	--	--	--	--	--	--	--	--	--	--	--	--	--	--	--	--	--	--	--	--	--	--	--	--	--	--	--	--	--	5
Wells et al. 1996	1996	US	1979-1991	--	107312	5162	0.0481	--	--	--	--	--	--	--	--	--	--	--	--	--	--	--	--	--	--	--	--	--	--	--	--	--	--	--	--	--	--	--	--	--	--	7
Hubbard et al. 2000	2000	UK	=<1998	--	890	39	0.044	--	--	--	--	--	--	--	--	--	--	--	--	--	--	--	--	--	--	--	--	--	--	--	--	--	--	--	--	--	--	--	--	--	--	6
Portillo et al. 2017	2017	Spain	2009-2014	81	37	3	0.082	--	--	--	--	--	--	--	--	--	--	--	--	--	--	--	--	--	--	--	--	--	66.7	33.3	--	--	--	--	--	--	--	66.7			33.3	5
Tomasse et al. 2015	2015	Italy	2000-2012	260	158	23	0.1455	--	--	0.3478	0.3913	0.1304	0.1304	--	--	0.913	--	--	89	16.5	86	9.2	66.9	6.5	--	--	56.6	11.3	--	--	--	--	--	60.87	39.13	91.3	8.7	39	--	26	35	7
Kwak et al. 2014	2014	Korea	2000-2011	12875	48	5	0.1041	--	--	0	0.6	0.2	0.2	--	--	--	--	--	--	--	--	--	--	--	--	--	--	--	--	--	--	--	--	--	--	--	--	40	--	20	20	6
Lee et al. 1996	1996	Korea	1988-1995	--	244	32	0.131	--	--	0.219	0.563	0.188	--	0.031	--	--	--	--	--	--	--	--	--	--	--	--	--	--	12.5	9.4	40.6	25	6.3	21.9	65.6	65.62	28.12	--	--	--	--	7
Jeune et al. 2007	2007	UK	=<2004 Nov	--	1064	--	0.027	--	--	--	--	--	--	--	--	--	--	--	--	--	--	--	71.5	10.6	--	--	--	--	--	--	--	--	--	--	--	--	--	--	--	--	--	6
Araki et al. 2003	2003	Japan	1978-1997	--	86	--	0.174	--	--	--	--	--	--	--	--	--	--	--	--	--	--	--	--	--	--	--	--	--	--	--	--	--	--	--	--	--	--	--	--	--	--	5
Kreuter et al. 2016	2016	Germany	2004-2012	--	272	--	0.1544	--	--	--	--	--	--	--	--	--	--	--	--	--	--	--	--	--	--	--	--	--	--	--	--	--	--	--	--	--	--	--	--	--	--	6
Kim et al. 2015	2015	Korea	2005-2009	--	268	--	0.037	--	--	--	--	--	--	--	--	--	--	--	--	--	--	--	--	--	--	--	--	--	--	--	--	--	--	--	--	--	--	--	--	--	--	7
Hylguard et al. 2014	2014	Denmark	2003-2009	--	121	--	0.0579	--	--	--	--	--	--	--	--	--	--	--	--	--	--	--	--	--	--	--	--	--	--	--	--	--	--	--	--	--	--	--	--	--	--	6
Collard et al. 2012	2012	US	2001-2008	13675	9286	--	0.0304	--	--	--	--	--	--	--	--	--	--	--	--	--	--	--	--	--	--	--	--	--	--	--	--	--	--	--	--	--	--	--	--	--	--	6
Perez et al. 2010	2010	US	1997-2005	--	47	--	0.0851	--	--	--	--	--	--	--	--	--	--	--	--	--	--	--	--	--	--	--	--	--	--	--	--	--	--	--	--	--	--	--	--	--	--	7
Kawai et al. 1987	1987	Japan	1970-1981	--	47	--	0.1702	--	--	--	--	--	--	--	--	--	--	--	--	--	--	--	--	--	--	--	--	--	--	--	--	--	--	--	--	--	--	--	--	--	--	5
